# Supplementary material for: Evolutionary diversification of Japanese Stomaphis aphids (Aphididae, Lachninae) in relation to their host plant use and ant association
Source: Naturwissenschaften. 2020 Mar 19;107(2):14. doi: 10.1007/s00114-020-1671-4 (PMC7217810; doi:10.1007/s00114-020-1671-4)
Supplement: Supplementary file 1 — (XLSX 40 kb) [file 114_2020_1671_MOESM1_ESM.xlsx]

## Sheet: Table S1
Article title: Evolutionary diversification of Japanese Stomaphis aphids (Aphididae, Lachninae) in relation to their host plant use and ant association.
Journal name: The Science of Nature
Auther names: Tetsuya Yamamoto*, Mitsuru Hattori, Yoshiyuki Matsumoto, Shouhei Ueda, Takao Itino
*Corresponding author
Affiliation: Interdisciplinary Graduate School of Science and Technology, Shinshu University, Nagano, Japan
E-mail: 8mate2@gmail.com
Table S1. DNA-sequenced samples of Stomaphis and reference data from GenBank.
No.	Voucher #	Lineage	Haplotype	Host plant	Associated ant*	Morphologically identified species	Collection date	Location	Latitude	Longitude	Collectors and Reference	Genbank #COII	Genbank #EF-1a
1	HM. 009	A	A1	Zelkova serrata	Lasius(L)		2014.08.15	Kamiminochi, Nagano	-	-	H. Miyairi	LC519262	LC519765
2	HM. 015	A	A1	Zelkova serrata	Lasius capitatus		2014.08.18	Matsumoto, Nagano	-	-	H. Miyairi	LC519252	LC519755
3	HM. 019	A	A1	Zelkova serrata	Lasius nipponensis		2014.08.18	Matsumoto, Nagano	-	-	H. Miyairi	LC519253	LC519756
4	TK. 006	A	A5	Zelkova serrata	Lasius hayashi		2014.07.31	Soeda, Hukuoka	-	-	T. Komatsu	LC519208	LC519711
5	TY. 002	A	A1	Zelkova serrata	Lasius fuji		2014.08.22	Matsumoto, Nagano	-	-	T. Yamamoto and M. Hattori	LC519117	LC519620
6	TY. 028	A	A1	Zelkova serrata	Lasius nipponensis		2014.07.15	Matsumoto, Nagano	-	-	T. Yamamoto	LC519122	LC519625
7	TY. 030	A	A5	Celtis sinensis	Lasius fuji		2014.07.15	Matsumoto, Nagano	-	-	T. Yamamoto	LC519123	LC519626
8	TY. 032	A	A5	Zelkova serrata	Lasius nipponensis		2014.07.15	Matsumoto, Nagano	-	-	T. Yamamoto	LC519124	LC519627
9	TY. 037	A	A5	Zelkova serrata	Lasius fuji		2014.07.15	Matsumoto, Nagano	-	-	T. Yamamoto	LC519128	LC519631
10	TY. 041	A	A1	Zelkova serrata	Lasius fuji		2014.07.16	Matsumoto, Nagano	-	-	T. Yamamoto	LC519131	LC519634
11	TY. 043	A	A1	Zelkova serrata	Lasius fuji		2014.07.16	Matsumoto, Nagano	-	-	T. Yamamoto	LC519133	LC519636
12	TY. 046	A	A1	Zelkova serrata	Lasius nipponensis		2014.07.16	Matsumoto, Nagano	-	-	T. Yamamoto	LC519136	LC519639
13	TY. 062	A	A5	Celtis sinensis	Lasius japonicus	Stomaphis yanonis	2014.08.05	Nishio, Aichi	N34º52'31.23''	E137º04'39.52''	T. Yamamoto	LC519147	LC519650
14	TY. 063	A	A1	Mallotus japonicus	Lasius hayashi	Stomaphis malloti	2014.08.05	Nishio, Aichi	N34º52'36.12''	E137º04'44.07''	T. Yamamoto	LC519148	LC519651
15	TY. 064	A	A1	Mallotus japonicus	Lasius hayashi	Stomaphis malloti	2014.08.05	Nishio, Aichi	N34º52'35.78''	E137º04'42.17''	T. Yamamoto	LC519149	LC519652
16	TY. 066	A	A5	Celtis sinensis	Lasius fuji	Stomaphis yanonis	2014.08.05	Nishio, Aichi	N34º52'41.88''	E137º05'06.54''	T. Yamamoto	LC519151	LC519654
17	TY. 067	A	A1	Zelkova serrata	Lasius hayashi		2014.08.12	Kutoyama, Wakayama	N34º16'31.32''	E135º34'26.39''	T. Yamamoto	LC519153	LC519656
18	TY. 071	A	A1	Zelkova serrata	Lasius(L)		2014.08.12	Kutoyama, Wakayama	N34º14'41.99''	E135º34'22.43''	T. Yamamoto	LC519154	LC519657
19	TY. 072	A	A1	Zelkova serrata	Lasius hayashi		2014.08.12	Kutoyama, Wakayama	N34º14'22.44''	E135º34'37.15''	T. Yamamoto	LC519155	LC519658
20	TY. 075	A	A1	Zelkova serrata	Lasius nipponensis		2014.08.18	Matsumoto, Nagano	N36º14'41.68''	E138º00'32.39''	T. Yamamoto and M. Hattori	LC519157	LC519660
21	TY. 086	A	A1	Zelkova serrata	Lasius hayashi		2014.08.29	Tokamachi, Niigata	N37º06'13.16''	E138º35'35.74''	T. Yamamoto	LC519166	LC519669
22	TY. 088	A	A1	Zelkova serrata	Lasius hayashi		2014.08.29	Tokamachi, Niigata	N37º06'13.88''	E138º35'34.39''	T. Yamamoto	LC519167	LC519670
23	TY. 089	A	A1	Zelkova serrata	Lasius fuji		2014.08.29	Tokamachi, Niigata	N37º06'14.73''	E138º35'47.52''	T. Yamamoto	LC519168	LC519671
24	TY. 114	A	A3	Celtis sinensis	Lasius japonicus		2014.09.24	Takasaki, Gunma	N36º17'50.23''	E139º04'47.15''	T. Yamamoto	LC519173	LC519676
25	TY. 116	A	A5	Celtis sinensis	Lasius fuji		2014.09.25	Takasaki, Gunma	N36º17'49.74''	E139º04'55.13''	T. Yamamoto	LC519175	LC519678
26	TY. 119	A	A5	Celtis sinensis	Lasius japonicus		2014.09.25	Higashimurayama, Tokyo	N35º45'51.21''	E139º26'31.92''	T. Yamamoto	LC519178	LC519681
27	TY. 120	A	A2	Zelkova serrata	Lasius hayashi		2014.09.26	Hachioji, Tokyo	N35º37'01.67''	E139º14'55.31''	T. Yamamoto	LC519179	LC519682
28	TY. 125	A	A1	-	Lasius hayashi		2014.09.26	Hachioji, Tokyo	N35º37'19.94''	E139º14'51.29''	T. Yamamoto	LC519183	LC519686
29	TY. 148	A	A1	Zelkova serrata	Lasius nipponensis		2014.10.26	Matsumoto, Nagano	N36º14'40.45''	E138º00'31.53''	T. Yamamoto	LC519199	LC519702
30	TY. 150	A	A5	Celtis sinensis	Lasius fuji		2015.06.06	Inzai, Chiba	N35º45'05.53''	E140º11'00.31''	T. Yamamoto and M. Hattori	LC519200	LC519703
31	TY. 152	A	A6	Celtis sinensis	Lasius spathepus		2015.06.06	Sakura, Chiba	N35º43'23.29''	E140º13'15.47''	T. Yamamoto and M. Hattori	LC519202	LC519705
32	TY. 154	A	A1	Zelkova serrata	Lasius hayashi		2015.06.06	Sakura, Chiba	N35º43'21.69''	E140º13'12.53''	T. Yamamoto and M. Hattori	LC519203	LC519706
33	TY. 155	A	A5	Celtis sinensis	Lasius japonicus		2015.06.06	Sakura, Chiba	N35º43'14.46''	E140º13'07.46''	T. Yamamoto and M. Hattori	LC519204	LC519707
34	TY. 158	A	A6	Celtis sinensis	Lasius hayashi		2015.06.07	Isumi, Chiba	N35º17'11.56''	E140º14'14.23''	T. Yamamoto and M. Hattori	LC519207	LC519710
35	TY. 159	A	A4	Celtis sinensis	Lasius(D)		2015.06.19	Ueda, Nagano	N36º24'16.79''	E138º14'39.52''	T. Yamamoto and M. Hattori	LC519209	LC519712
36	TY. 160	A	A5	Aphananthe aspera	Lasius hayashi		2015.07.13	Kyoto, Kyoto	N35º01'40.76''	E135º47'58.15''	T. Yamamoto and M. Hattori	LC519210	LC519713
37	TY. 161	A	A5	Celtis sinensis	Lasius(L)		2015.07.13	Kyoto, Kyoto	N35º01'38.65''	E135º48'06.29''	T. Yamamoto and M. Hattori	LC519211	LC519714
38	TY. 164	A	A4	Aphananthe aspera	Lasius hayashi	Stomaphis aphananthae	2015.07.13	Kyoto, Kyoto	N35º01'40.38''	E135º48'00.99''	T. Yamamoto and M. Hattori	LC519212	LC519715
39	YM. 011	A	A7	Zelkova serrata	Lasius hayashi	Stomaphis yanonis	2014.09.14	Kumakougen, Ehime	N33º43'33.9''	E133º06'09.1''	Y. Matsumoto	LC519219	LC519722
40	YM. 030	A	A1	Zelkova serrata	Lasius hayashi	Stomaphis yanonis	2014.10.12	Hachioji, Tokyo	N35º37'38.0''	E139º15'24.6''	Y. Matsumoto	LC519240	LC519743
41	TK. 003	B	B1	Celtis sp.	Crematogaster sp.		2010.12.20	Hong Kong, China	-	-	T. Komatsu	LC519112	LC519615
42	TY. 057	C	C3	-	Lasius hayashi		2014.07.28	Azumino, Nagano	N36º11'27.09''	E137º46'34.40''	T. Yamamoto and M. Hattori	LC519142	LC519645
43	TY. 058	C	C3	Acer sp.	Lasius hayashi		2014.07.28	Matsumoto, Nagano	N36º11'45.15''	E137º46'13.53''	T. Yamamoto and M. Hattori	LC519143	LC519646
44	TY. 059	C	C5	Acer sp.	Lasius hayashi		2014.07.28	Matsumoto, Nagano	N36º11'45.15''	E137º46'13.53''	T. Yamamoto and M. Hattori	LC519144	LC519647
45	TY. 122	C	C1	Acer sp.	Lasius hayashi		2014.09.26	Hachioji, Tokyo	N35º37'43.99''	E139º14'56.98''	T. Yamamoto	LC519181	LC519684
46	TY. 126	C	C2	Acer sp.	Lasius umbratus		2014.10.07	Tomakomai, Hokkaido	-	-	T. Yamamoto and Y. Matsumoto	LC519184	LC519687
47	TY. 129	C	C3	Acer sp.	Lasius hayashi		2014.10.08	Sapporo, Hokkaido	N43º02'46.06''	E141º30'07.98''	T. Yamamoto and Y. Matsumoto	LC519187	LC519690
48	TY. 131	C	C3	Acer sp.	Lasius umbratus		2014.10.08	Sapporo, Hokkaido	N43º02'49.77''	E141º30'06.38''	T. Yamamoto and Y. Matsumoto	LC519188	LC519691
49	YM. 016	C	C4	Acer sp.	Lasius hayashi		2014.09.28	Minamiaizu, Hukushima	N36º06'53.5''	E139º37'04.0''	Y. Matsumoto	LC519225	LC519728
50	YM. 019	C	C2	Acer sp.	Lasius umbratus	Stomaphis aceris	2014.10.07	Tomakomai, Hokkaido	N42º40'39.0''	E141º35'46.5''	Y. Matsumoto	LC519229	LC519732
51	YM. 022	C	C2	Acer sp.	Lasius umbratus	Stomaphis aceris	2014.10.07	Tomakomai, Hokkaido	N42º40'41.4''	E141º35'34.4''	Y. Matsumoto	LC519231	LC519734
52	YM. 028	C	C1	-	-		2014.10.12	Hachioji, Tokyo	N35º37'20.2''	E139º14'47.9''	Y. Matsumoto	LC519238	LC519741
53	YM. 029	C	C1	Acer sp.	Lasius hayashi	Stomaphis aceris	2014.10.12	Hachioji, Tokyo	N35º37'21.3''	E139º14'48.8''	Y. Matsumoto	LC519239	LC519742
54	YM. 031	C	C4	Acer sp.	Lasius hayashi		2014.10.19	Minamiaizu, Hukushima	N37º06'53.6''	E139º37'03.7''	Y. Matsumoto	LC519241	LC519744
55	YM. 032	C	C4	Acer sp.	Lasius hayashi	Stomaphis takahashii	2014.10.19	Minamiaizu, Hukushima	N37º06'53.9''	E139º37'04.0''	Y. Matsumoto	LC519242	LC519745
56	TY. 009	D-I	D3	Aesculus turbinata	Lasius hayashi		2014.07.06	Kitaazumino, Nagano	N36º44'24.67''	E137º48'53.33''	T. Yamamoto and Y. Matsumoto	LC519164	LC519667
57	YM. 003	D-I	D3	Aesculus turbinata	Lasius hayashi	Stomaphis yanonis aesculi	2014.08.05	Kitaazumino, Nagano	-	-	Y. Matsumoto	LC519227	LC519730
58	YM. 012	D-I	D2	Aesculus turbinata	Lasius(L)	Stomaphis yanonis aesculi	2014.09.14	Kumakougen, Ehime	N33º43'34.6''	E133º06'09.6''	Y. Matsumoto	LC519220	LC519723
59	YM. 047	D-II	D1	Betula ermanii	Lasius umbratus	Stomaphis sp. 1	2015.07.31	Rishirifuji, Hokkaido	N45º11'59.7''	E141º18'40.6''	Y. Matsumoto	LC519247	LC519750
60	TY. 013	D-III	D4	Pterocarya rhoifolia	Lasius hayashi		2014.07.06	Kitaazumino, Nagano	N36º44'24.67''	E137º48'53.33''	T. Yamamoto and M. Hattori	LC519115	LC519618
61	TY. 015	D-III	D4	Pterocarya rhoifolia	Lasius hayashi		2014.07.06	Kitaazumino, Nagano	N36º44'24.67''	E137º48'53.33''	T. Yamamoto and M. Hattori	LC519116	LC519619
62	TY. 060	D-III	D6	Pterocarya rhoifolia	Lasius hayashi		2014.07.28	Matsumoto, Nagano	N36º11'49.06''	E137º46'08.06''	T. Yamamoto and M. Hattori	LC519145	LC519648
63	YM. 002	D-III	D4	Pterocarya rhoifolia	Lasius hayashi	Stomaphis pterocaryae	2014.07.28	Tone, Gunma	N36º44'26.0''	E138º49'05.9''	Y. Matsumoto	LC519224	LC519727
64	YM. 005	D-III	D4	Pterocarya rhoifolia	Lasius hayashi	Stomaphis pterocaryae	2014.08.05	Kitaazumino, Nagano	-	-	Y. Matsumoto	LC519235	LC519738
65	YM. 009	D-III	D5	Pterocarya rhoifolia	Lasius(L)	Stomaphis pterocaryae	2014.09.07	Sado, Niigata	N38º15'54.7''	E138º28'54.2''	Y. Matsumoto	LC519217	LC519720
66	HM. 011	E	E2	Juglans mandshurica var. sachalinensis	Lasius(L)		2014.08.15	Kamiminochi, Nagano	-	-	H. Miyairi	LC519250	LC519753
67	HM. 023	E	E1	Juglans mandshurica var. sachalinensis	Lasius(D)		2014.08.22	Matsumoto, Nagano	-	-	H. Miyairi	LC519256	LC519759
68	TY. 020	E	E3	Juglans mandshurica var. sachalinensis	Lasius japonicus		2014.07.11	Matsumoto, Nagano	N36º14'53.47''	E138º00'40.17''	T. Yamamoto	LC519118	LC519621
69	TY. 022	E	E3	Juglans mandshurica var. sachalinensis	Lasius japonicus		2014.07.11	Matsumoto, Nagano	N36º14'53.47''	E138º00'40.17''	T. Yamamoto	LC519119	LC519622
70	TY. 076	E	E1	Juglans mandshurica var. sachalinensis	Lasius nipponensis		2014.08.18	Matsumoto, Nagano	N36º14'41.68''	E138º00'32.39''	T. Yamamoto and M. Hattori	LC519158	LC519661
71	TY. 077	E	E3	Juglans mandshurica var. sachalinensis	Lasius nipponensis		2014.08.18	Matsumoto, Nagano	N36º14'40.45''	E138º00'31.53''	T. Yamamoto and M. Hattori	LC519159	LC519662
72	TY. 108	E	E3	Juglans mandshurica var. sachalinensis	Lasius nipponensis		2014.09.19	Matsumoto, Nagano	-	-	T. Yamamoto	LC519109	LC519612
73	TY. 121	E	E2	Juglans mandshurica var. sachalinensis	Lasius fuji		2014.09.26	Hachioji, Tokyo	N35º36'57.27''	E139º14'53.13''	T. Yamamoto	LC519180	LC519683
74	TY. 132	E	E5	Juglans mandshurica var. sachalinensis	Lasius hayashi		2014.10.08	Sapporo, Hokkaido	N42º57'53.98''	E141º10'03.47''	T. Yamamoto and Y. Matsumoto	LC519189	LC519692
75	TY. 133	E	E5	Juglans mandshurica var. sachalinensis	Lasius umbratus		2014.10.08	Sapporo, Hokkaido	N42º57'51.56''	E141º10'06.07''	T. Yamamoto and Y. Matsumoto	LC519190	LC519693
76	TY. 139	E	E5	Juglans mandshurica var. sachalinensis	Lasius hayashi		2014.10.11	Asahikawa, Hokkaido	N43º47'32.63''	E142º18'16.71''	T. Yamamoto	LC519194	LC519697
77	TY. 140	E	E5	Juglans mandshurica var. sachalinensis	Lasius fuji		2014.10.11	Asahikawa, Hokkaido	N43º47'28.84''	E142º18'28.55''	T. Yamamoto	LC519195	LC519698
78	YM. 008	E	E4	Juglans mandshurica var. sachalinensis	Lasius(L)	Stomaphis matsumotoi	2014.09.07	Sado, Niigata	N38º14'28.2''	E138º28'19.1''	Y. Matsumoto	LC519216	LC519719
79	YM. 010	E	E3	Juglans mandshurica var. sachalinensis	Lasius hayashi	Stomaphis matsumotoi	2014.09.07	Sado, Niigata	N38º04'25.0''	E138º21'34.2''	Y. Matsumoto	LC519218	LC519721
80	YM. 024	E	E5	Juglans mandshurica var. sachalinensis	Lasius hayashi		2014.10.08	Sapporo, Hokkaido	N42º57'53.5''	E141º10'03.3''	Y. Matsumoto	LC519233	LC519736
81	TY. 007	F	F1	Fagus crenata	Lasius hayashi		2014.07.06	Kitaazumino, Nagano	N36º44'23.78''	E137º48'47.26''	T. Yamamoto and M. Hattori	LC519152	LC519655
82	TY. 011	F	F1	Fagus crenata	Lasius hayashi		2014.07.06	Kitaazumino, Nagano	N36º44'24.67''	E137º48'53.33''	T. Yamamoto and M. Hattori	LC519105	LC519608
83	TY. 083	F	F1	Fagus crenata	Lasius hayashi	Stomaphis fagi	2014.08.29	Tokamachi, Niigata	N37º06'03.89''	E138º37'11.10''	T. Yamamoto	LC519162	LC519665
84	TY. 084	F	F1	Fagus crenata	Lasius hayashi		2014.08.29	Tokamachi, Niigata	N37º06'04.72''	E138º37'13.78''	T. Yamamoto	LC519163	LC519666
85	TY. 085	F	F1	Fagus crenata	Lasius hayashi		2014.08.29	Tokamachi, Niigata	N37º06'06.25''	E138º37'11.64''	T. Yamamoto	LC519165	LC519668
86	TY. 091	F	F1	Fagus crenata	Lasius hayashi		2014.08.31	Tokamachi, Niigata	N37º05'53.25''	E138º36'55.28''	T. Yamamoto	LC519169	LC519672
87	TY. 092	F	F1	Fagus crenata	Lasius hayashi		2014.08.31	Tokamachi, Niigata	N37º05'52.29''	E138º36'55.10''	T. Yamamoto	LC519170	LC519673
88	YM. 004	F	F1	Fagus crenata	Lasius umbratus		2014.08.05	Kitaazumino, Nagano	-	-	Y. Matsumoto	LC519228	LC519731
89	YM. 040	F	F2	Fagus crenata	Lasius hayashi		2014.11.09	Minamiaizu, Hukushima	N37º00'57.1''	E138º22'58.2''	Y. Matsumoto	LC519245	LC519748
90	HM. 001	G	G1	Quercus acutissima	Lasius capitatus		2014.08.15	Kamiminochi, Nagano	-	-	H. Miyairi	LC519249	LC519752
91	HM. 003	G	G1	Quercus acutissima	Lasius hayashi		2014.08.15	Kamiminochi, Nagano	-	-	H. Miyairi	LC519259	LC519762
92	HM. 005	G	G1	Quercus acutissima	Polyrhachis lamellidens		2014.08.15	Kamiminochi, Nagano	-	-	H. Miyairi	LC519260	LC519763
93	HM. 007	G	G1	Quercus acutissima	Lasius japonicus		2014.08.15	Kamiminochi, Nagano	-	-	H. Miyairi	LC519261	LC519764
94	HM. 013	G	G1	Quercus acutissima	Lasius(D)		2014.08.18	Matsumoto, Nagano	-	-	H. Miyairi	LC519251	LC519754
95	HM. 021	G	G1	Quercus acutissima	Lasius nipponensis		2014.08.22	Matsumoto, Nagano	-	-	H. Miyairi	LC519254	LC519757
96	HM. 022	G	G1	Quercus acutissima	Lasius nipponensis		2014.08.22	Matsumoto, Nagano	-	-	H. Miyairi	LC519255	LC519758
97	HM. 024	G	G1	Quercus acutissima	Lasius(D)		2014.08.22	Matsumoto, Nagano	-	-	H. Miyairi	LC519257	LC519760
98	HM. 026	G	G1	Quercus acutissima	Lasius japonicus		2014.08.22	Matsumoto, Nagano	-	-	H. Miyairi	LC519258	LC519761
99	HS. 001	G	G1	Quercus acutissima	Lasius japonicus		-(2014)	Ina, Nagano	-	-	H. Sekine	LC519120	LC519623
100	TY. 026	G	G1	Quercus acutissima	Lasius nipponensis	Stomaphis japonica	2014.07.15	Matsumoto, Nagano	-	-	T. Yamamoto	LC519121	LC519624
101	TY. 033	G	G1	Quercus acutissima	Lasius nipponensis		2014.07.15	Matsumoto, Nagano	-	-	T. Yamamoto	LC519125	LC519628
102	TY. 034	G	G1	Quercus acutissima	Lasius nipponensis		2014.07.15	Matsumoto, Nagano	-	-	T. Yamamoto	LC519126	LC519629
103	TY. 036	G	G1	Quercus acutissima	Lasius fuji		2014.07.15	Matsumoto, Nagano	-	-	T. Yamamoto	LC519127	LC519630
104	TY. 039	G	G1	Quercus acutissima	Lasius spathepus		2014.07.15	Matsumoto, Nagano	-	-	T. Yamamoto	LC519129	LC519632
105	TY. 040	G	G1	Quercus acutissima	Lasius spathepus		2014.07.15	Matsumoto, Nagano	-	-	T. Yamamoto	LC519130	LC519633
106	TY. 042	G	G1	Quercus acutissima	Lasius(L)		2014.07.16	Matsumoto, Nagano	-	-	T. Yamamoto	LC519132	LC519635
107	TY. 045	G	G1	Quercus acutissima	Lasius nipponensis		2014.07.16	Matsumoto, Nagano	-	-	T. Yamamoto	LC519135	LC519638
108	TY. 048	G	G1	Quercus acutissima	Lasius nipponensis		2014.07.16	Matsumoto, Nagano	-	-	T. Yamamoto	LC519137	LC519640
109	TY. 051	G	G1	Quercus acutissima	Lasius japonicus		2014.07.20	Azumino, Nagano	N36º20'05.31''	E137º51'26.90''	T. Yamamoto and M. Hattori	LC519138	LC519641
110	TY. 053	G	G1	Quercus acutissima	Lasius spathepus		2014.07.20	Azumino, Nagano	N36º20'05.31''	E137º51'26.90''	T. Yamamoto and M. Hattori	LC519139	LC519642
111	TY. 055	G	G1	Quercus acutissima	Lasius japonicus		2014.07.20	Azumino, Nagano	N36º19'43.06''	E137º49'44.64''	T. Yamamoto and M. Hattori	LC519140	LC519643
112	TY. 065	G	G1	Quercus variabilis	Lasius japonicus		2014.08.05	Nishio, Aichi	N34º52'42.41''	E137º05'03.65''	T. Yamamoto	LC519150	LC519653
113	TY. 095	G	G1	Pinus densiflora	Camponotus obscuripes		2014.09.07	Higashichikuma, Nagano	N36º29'15.17''	E138º04'13.64''	T. Yamamoto and M. Hattori	-	-
114	TY. 096	G	G1	Pinus densiflora	Lasius japonicus		2014.09.07	Higashichikuma, Nagano	N36º29'15.02''	E138º04'13.20''	T. Yamamoto and M. Hattori	LC519100	LC519603
115	TY. 098	G	G1	Quercus acutissima	Lasius japonicus		2014.09.07	Higashichikuma, Nagano	N36º29'18.46''	E138º04'08.97''	T. Yamamoto and M. Hattori	LC519101	LC519604
116	TY. 099	G	G1	Quercus acutissima	Lasius japonicus		2014.09.07	Nagano, Nagano	N36º35'26.40''	E138º11'18.67''	T. Yamamoto and M. Hattori	LC519102	LC519605
117	TY. 101	G	G1	Quercus acutissima	Lasius japonicus		2014.09.07	Nagano, Nagano	N36º35'25.89''	E138º11'14.28''	T. Yamamoto and M. Hattori	LC519104	LC519607
118	TY. 105	G	G1	Quercus acutissima	Lasius japonicus		2014.09.19	Matsumoto, Nagano	N36º15'50.6''	E137º57'10.2''	T. Yamamoto	LC519106	LC519609
119	TY. 106	G	G1	Quercus acutissima	Lasius japonicus		2014.09.19	Matsumoto, Nagano	N36º15'50.6''	E137º57'10.2''	T. Yamamoto	LC519107	LC519610
120	TY. 107	G	G1	Quercus acutissima	Lasius fuji		2014.09.19	Matsumoto, Nagano	N36º15'51.2''	E137º57'11.7''	T. Yamamoto	LC519108	LC519611
121	TY. 109	G	G1	Quercus acutissima	Lasius japonicus		2014.09.19	Matsumoto, Nagano	N36º15'24.6''	E137º57'53.3''	T. Yamamoto	LC519110	LC519613
122	TY. 110	G	G1	Quercus acutissima	Lasius fuji		2014.09.19	Matsumoto, Nagano	N36º15'24.6''	E137º57'53.3''	T. Yamamoto	LC519111	LC519614
123	TY. 115	G	G1	Quercus acutissima	Lasius japonicus		2014.09.24	Takasaki, Gunma	N36º17'50.09''	E139º04'54.21''	T. Yamamoto	LC519174	LC519677
124	TY. 117	G	G1	Quercus acutissima	Lasius japonicus		2014.09.25	Takasaki, Gunma	N36º17'48.26''	E139º05'08.29''	T. Yamamoto	LC519176	LC519679
125	TY. 118	G	G1	Quercus acutissima	Lasius japonicus		2014.09.25	Higashimurayama, Tokyo	N35º46'07.07''	E139º27'03.20''	T. Yamamoto	LC519177	LC519680
126	TY. 146	G	G1	Picea jezoensis var. hondoensis	Lasius fuji	Stomaphis japonica	2014.10.17	Matsumoto, Nagano	N36º15'34.85''	E137º59'29.04''	T. Yamamoto	LC519197	LC519700
127	TY. 147	G	G1	Pinus densiflora	Lasius fuji		2014.10.19	Matsumoto, Nagano	N36º15'34.85''	E137º59'29.04''	T. Yamamoto	LC519198	LC519701
128	TY. 167	G	G1	Pinus densiflora	Lasius hayashi		2016.04.26	Kyoto, Kyoto	N35º01'21.83''	E135º48'18.09''	T. Yamamoto	LC519213	LC519716
129	YM. 001	G	G1	Pinus densiflora	Lasius japonicus		2014.07.26	Kiso, Nagano	-	-	M. Hattori and Y. Matsumoto	LC519141	LC519644
130	YM. 045	G	G1	Pinus sp.	Lasius hayashi	Stomaphis sp. 2	2014.11.30	Himeji, Hyogo	N34º52'09.4''	E134º32'38.4''	Y. Matsumoto	LC519246	LC519749
131	TK. 004	H-I	H5	Quercus serrata	-		2010.06.17	Numazu, Shizuoka	-	-	T. Komatsu	LC519113	LC519616
132	TY. 151	H-I	H5	Quercus serrata	Lasius spathepus		2015.06.06	Sakura, Chiba	N35º43'22.83''	E140º13'15.89''	T. Yamamoto and M. Hattori	LC519201	LC519704
133	TY. 156	H-I	H5	Quercus serrata	Lasius hayashi		2015.06.06	Sakura, Chiba	N35º43'21.75''	E140º12'58.56''	T. Yamamoto and M. Hattori	LC519205	LC519708
134	YM. 025	H-I	H5	Quercus crispula	Lasius hayashi		2014.10.08	Sapporo, Hokkaido	N42º56'50.5''	E141º09'08.2''	Y. Matsumoto	LC519234	LC519737
135	YM. 026	H-I	H5	Quercus serrata	Lasius hayashi		2014.10.12	Hachioji, Tokyo	N35º37'24.0''	E139º14'42.9''	Y. Matsumoto	LC519236	LC519739
136	TY. 093	H-II	H7	Quercus crispula	Lasius hayashi		2014.08.31	Tokamachi, Niigata	N37º05'48.02''	E138º36'57.18''	T. Yamamoto	LC519171	LC519674
137	TY. 094	H-II	H7	Quercus crispula	Lasius hayashi		2014.08.31	Tokamachi, Niigata	N37º05'48.84''	E138º36'57.51''	T. Yamamoto	LC519172	LC519675
138	YM. 017	H-II	H6	Quercus crispula	Lasius hayashi	Stomaphis japonica	2014.09.29	Yuzawa, Niigata	N36º46'01.3''	E138º49'17.4''	Y. Matsumoto	LC519226	LC519729
139	YM. 034	H-II	H7	Quercus crispula	Lasius hayashi	Stomaphis japonica	2014.11.03	Tokamachi, Niigata	N37º05'54.4''	E138º37'19.7''	Y. Matsumoto	LC519243	LC519746
140	YM. 035	H-II	H7	Quercus crispula	Lasius hayashi		2014.11.03	Tokamachi, Niigata	N37º05'54.4''	E138º37'19.7''	Y. Matsumoto	LC519244	LC519747
141	TY. 123	H-III	H2	Abies firma	Lasius hayashi		2014.09.26	Hachioji, Tokyo	N35º37'22.75''	E139º14'44.69''	T. Yamamoto	LC519182	LC519685
142	YM. 014	H-III	H1	Abies firma	Lasius hayashi	Stomaphis abieticola	2014.09.14	Kumakougen, Ehime	N33º43'50.6''	E133º06'27.3''	Y. Matsumoto	LC519222	LC519725
143	YM. 027	H-III	H2	Abies firma	-	Stomaphis pini takaoensis	2014.10.12	Hachioji, Tokyo	N35º37'22.8''	E139º14'44.9''	Y. Matsumoto	LC519237	LC519740
144	TY. 141	H-III	H3	Quercus dentata	Lasius umbratus	Stomaphis japonica	2014.10.11	Asahikawa, Hokkaido	N43º47'32.11''	E142º18'34.06''	T. Yamamoto	LC519196	LC519699
145	YM. 051	H-III	H4	Betula platyphylla	Lasius umbratus	Stomaphis sp. 3	2015.10.16	Minamiaizu, Hukushima	N37º06'34.0''	E139º36'42.8''	Y. Matsumoto	LC519248	LC519751
146	TK. 002	I	I3	Chamaecyparis obtusa	-		2010.06.17	Numazu, Shizuoka	-	-	T. Komatsu	LC519156	LC519659
147	TK. 005	I	I3	Chamaecyparis obtusa	Lasius hayashi		2014.08.04	Numazu, Shizuoka	-	-	T. Komatsu	LC519114	LC519617
148	TY. 080	I	I1	Chamaecyparis obtusa	Lasius hayashi		2014.08.19	Kiso, Nagano	N35º56'29.84''	E137º35'57.95''	T. Yamamoto and M. Hattori	LC519160	LC519663
149	TY. 081	I	I1	Chamaecyparis obtusa	Lasius hayashi		2014.08.19	Kiso, Nagano	N35º56'29.32''	E137º35'58.19''	T. Yamamoto and M. Hattori	LC519161	LC519664
150	YM. 006	I	I2	Chamaecyparis obtusa	Lasius(L)	Stomaphis hirukawai	2014.08.22	Chino, Nagano	N36º01'41.7''	E138º09'51.1''	Y. Matsumoto	LC519214	LC519717
151	YM. 007	I	I2	Chamaecyparis obtusa	Camponotus obscuripes		2014.09.01	Chino, Nagano	N36º01'41.7''	E138º09'51.1''	Y. Matsumoto	LC519215	LC519718
152	YM. 013	I	I2	Chamaecyparis obtusa	Lasius hayashi	Stomaphis hirukawai	2014.09.14	Kumakougen, Ehime	N33º43'50.6''	E133º06'27.3''	Y. Matsumoto	LC519221	LC519724
153	TY. 127	J	J2	Ulmus davidiana var. japonica	-		2014.10.07	Tomakomai, Hokkaido	-	-	T. Yamamoto and Y. Matsumoto	LC519185	LC519688
154	TY. 128	J	J2	Ulmus davidiana var. japonica	Lasius umbratus		2014.10.07	Tomakomai, Hokkaido	-	-	T. Yamamoto and Y. Matsumoto	LC519186	LC519689
155	TY. 134	J	J2	Ulmus davidiana var. japonica	Lasius capitatus		2014.10.08	Sapporo, Hokkaido	N42º57'13.13''	E141º09'05.67''	T. Yamamoto and Y. Matsumoto	LC519191	LC519694
156	TY. 135	J	J2	Ulmus davidiana var. japonica	Lasius orientalis		2014.10.10	Sapporo, Hokkaido	N43º04'47.20''	E141º19'56.82''	T. Yamamoto and Y. Matsumoto	LC519192	LC519695
157	TY. 136	J	J1	Ulmus davidiana var. japonica	Lasius japonicus		2014.10.11	Asahikawa, Hokkaido	N43º44'53.55''	E142º18'58.08''	T. Yamamoto	LC519193	LC519696
158	YM. 015	J	J2	Ulmus davidiana var. japonica	Lasius umbratus	Stomaphis ulmicola	2014.09.22	Iitate, Hukushima	N37º30'09.81''	E140º47'08.6''	Y. Matsumoto	LC519223	LC519726
159	YM. 021	J	J2	Ulmus davidiana var. japonica	-		2014.10.07	Tomakomai, Hokkaido	N42º40'41.4''	E141º35'34.4''	Y. Matsumoto	LC519230	LC519733
160	YM. 023	J	J2	Ulmus davidiana var. japonica	Lasius hayashi		2014.10.08	Sapporo, Hokkaido	N43º03'29.4''	E141º29'44.5''	Y. Matsumoto	LC519232	LC519735
	Ref. 1	A				Stomaphis aphananthae					Normark (2000)	AF156209	AF163888
	Ref. 2	A				Stomaphis malloti					Normark (2000)	AF156214	AF147809
	Ref. 3	A				Stomaphis yanonis					Normark (2000)	AF156218	AF163886
	Ref. 4	C				Stomaphis takahashii					Normark (2000)	AF156217	AF147810
	Ref. 5	D				Stomaphis aesculi					Normark (2000)	AF156208	AF163887
	Ref. 6	F				Stomaphis fagi					Normark (2000)	AF156210	AF163881
	Ref. 7	G				Stomaphis japonica					Normark (2000)	AF156212	AF163889
	Ref. 8	H				Stomaphis quercisucta					Chen et al. (2012)	JX035423	KM501160
	Ref. 9	H				Stomaphis pini					Normark (2000)	AF156215	AF163882
	Ref. 10	H				Stomaphis quercus					Normark (2000)	AF156216	AF163883
	Ref. 11	Parastomaphis				Stomaphis graffi					Normark (2000)	AF156211	AF163884
	Ref. 12	Parastomaphis				Stomaphis longirostris					Normark (2000)	AF156213	AF163885
	Ref. 13	Outgroup				Cinara pinea					Normark (2000)	AF156196	AF163871
	Ref. 14	Outgroup				Eulachnus brevpilosus					Normark (2000)	AF156189	AF163868
	Ref. 15	Outgroup				Nippolachnus piri					Normark (2000)	AF156204	AF147811
	Ref. 16	Outgroup				Protrama flavescens					Normark (2000)	AF156206	AF147815
	Ref. 17	Outgroup				Lachnus takahashii					Normark (2000)	AF156199	AF163878
*Associated ant samples of the genus Lasius that could not be identified at the species level, but could be identified at the subgenus level are displayed with the abbreviation of the subgenus (L: Lasius, D: Dendrolasius, C: Chthonolasius)

## Sheet: Table S2
Evolutionary diversification of Japanese Stomaphis aphids (Aphididae, Lachninae) in relation to their host plant use and ant association.
Authers: Tetsuya Yamamoto*, Mitsuru Hattori, Yoshiyuki Matsumoto, Shouhei Ueda, Takao Itino
*Corresponding author
Affiliation: Interdisciplinary Graduate School of Science and Technology, Shinshu University, Nagano, Japan
E-mail: 8mate2@gmail.com
Journal: The Science of Nature
Table S2. Host plants and associated ants of Stomaphis DNA lineages.
Lineage	Host plant					Associated ant
						Number of ant species		Subgenera				Genera
	Species	Family	Order	Frequency				Lasius	Dendrolasius	Chthonolasius		Lasius	Others
A	Aphananthe aspera	Cannabaceae	Rosales	2/39 (5%)		6		22/40 (55%)	18/40 (45%)	0/40 (0%)		40/40 (100%)	0/40 (0%)
	Celtis sinensis	Cannabaceae	Rosales	12/39 (31%)
	Mallotus japonicus	Euphorbiaceae	Malpighiales	2/39 (5%)
	Zelkova serrata	Ulmaceae	Rosales	23/39 (59%)
B	Celtis sp.	Cannabaceae	Rosales	1/1 (100%)		1		0/1 (0%)	0/1 (0%)	0/1 (0%)		0/1 (0%)	1/1 (100%)
C	Acer sp.	Sapindaceae	Sapindales	12/12 (100%)		2		9/13 (69%)	0/13 (0%)	4/13 (31%)		13/13 (100%)	0/13 (0%)
D	Aesculus turbinata	Sapindaceae	Sapindales	3/10 (30%)		2		9/10 (90%)	0/10 (0%)	1/10 (10%)		10/10 (100%)	0/10 (0%)
	Betula ermanii	Betulaceae	Fagales	1/10 (10%)
	Pterocarya rhoifolia	Juglandaceae	Fagales	6/10 (60%)
E	Juglans mandshurica var. sachalinensis	Juglandaceae	Fagales	15/15 (100%)		5		8/15 (53%)	6/15 (20%)	1/15 (7%)		15/15 (100%)	0/15 (0%)
F	Fagus crenata	Fagaceae	Fagales	9/9 (100%)		2		8/9 (89%)	0/9 (0%)	1/9 (11%)		9/9 (100%)	0/9 (0%)
G	Picea jezoensis var. hondoensis	Pinaceae	Pinales	1/41 (2%)		8		21/41 (53%)	18/41 (42%)	0/41 (0%)		39/41 (94%)	2/41 (6%)
	Pinus densiflora	Pinaceae	Pinales	5/41 (12%)
	Pinus sp.	Pinaceae	Pinales	1/41 (2%)
	Quercus acutissima	Fagaceae	Fagales	33/41 (80%)
	Quercus variabilis	Fagaceae	Fagales	1/41 (2%)
H	Abies firma	Pinaceae	Pinales	3/15 (20%)		3		10/13 (77%)	1/13 (8%)	2/13 (15%)		13/13 (100%)	0/13 (0%)
	Betula platyphylla	Betulaceae	Fagales	1/15 (7%)
	Quercus crispula	Fagaceae	Fagales	6/15 (40%)
	Quercus dentata	Fagaceae	Fagales	1/15 (7%)
	Quercus serrata	Fagaceae	Fagales	4/15 (27%)
I	Chamaecyparis obtusa	Cupressaceae	Pinales	7/7 (100%)		2		5/6 (83%)	0/6 (0%)	0/6 (0%)		5/6 (83%)	1/6 (17%)
J	Ulmus davidiana var. japonica	Ulmaceae	Rosales	8/8 (100%)		5		2/6 (33%)	2/6 (33%)	2/6 (33%)		6/6 (100%)	0/6 (0%)
ALL	22 species (15 genera)	10 families	5 orders			11 species		94/154 (61%)	45/154 (29%)	11/154 (7%)		150/154(97%)	4/154 (3%)

## Sheet: Table S3
Evolutionary diversification of Japanese Stomaphis aphids (Aphididae, Lachninae) in relation to their host plant use and ant association.
Authers: Tetsuya Yamamoto*, Mitsuru Hattori, Yoshiyuki Matsumoto, Shouhei Ueda, Takao Itino
*Corresponding author
Affiliation: Interdisciplinary Graduate School of Science and Technology, Shinshu University, Nagano, Japan
E-mail: 8mate2@gmail.com
Journal: The Science of Nature
Table S3. Species-level ant association of Stomaphis DNA lineages.
Aphid lineage	Ant species	L. hayashi	L. japonicus	L. fuji	L. nipponensis	L. spathepus	L. capitatus	L. orientalis	L. umbratus	C. obscuripes	Crematogaster sp.	P. lamellidens	Total
	Ant subgenus	Lasius	Lasius	Dendrolasius	Dendrolasius	Dendrolasius	Dendrolasius	Dendrolasius	Chthonolasius	Camponotus	-	Polyrhachis
	Ant genus	Lasius	Lasius	Lasius	Lasius	Lasius	Lasius	Lasius	Lasius	Camponotus	Crematogaster	Polyrhachis
A		15	4	9	6	1	1	0	0	0	0	0	36
B		0	0	0	0	0	0	0	0	0	1	0	1
C		9	0	0	0	0	0	0	4	0	0	0	13
D		7	0	0	0	0	0	0	1	0	0	0	8
E		4	2	2	3	0	0	0	1	0	0	0	12
F		8	0	0	0	0	0	0	1	0	0	0	9
G		3	17	5	7	3	1	0	0	1	0	1	38
H		10	0	0	0	1	0	0	2	0	0	0	13
I		4	0	0	0	0	0	0	0	1	0	0	5
J		1	1	0	0	0	1	1	2	0	0	0	6
Total		61	24	16	16	5	3	1	11	2	1	1	141
